# Supplementary material for: Prevalence and Characteristics of Invasive Staphylococcus argenteus among Patients with Bacteremia in Hong Kong
Source: Microorganisms. 2023 Sep 28;11(10):2435. doi: 10.3390/microorganisms11102435 (PMC10609611; doi:10.3390/microorganisms11102435)
Supplement: Supplementary file 1 [file microorganisms-11-02435-s001.zip]

Archive with 1 entries (1 files):
- SupplementaryFile.docx
